# Supplementary material for: Identification of metabolic dysregulation and biomarkers for clear cell renal cell carcinoma
Source: Clin Transl Med. 2024 Dec 26;14(12):e70142. doi: 10.1002/ctm2.70142 (PMC11670740; doi:10.1002/ctm2.70142)
Supplement: Supplementary file 5 — TABLE S3 Differential metabolites in all, early and advanced stage samples. [file CTM2-14-e70142-s002.docx]

## Sheet: all diff metabolites
Name	log2(FC)	pvalue
1-Methyladenosine	-2.29338	5.59137e-17
N6-methyladenosine	-2.26036	1.5287e-16
Allantoin	-2.44201	1.0372e-15
Galacturonic acid	-2.43289	1.5517e-11
Glucuronic acid	-2.79097	2.78884e-11
Vitamin B2	-1.844	1.00045e-10
Adenosine-5′-triphosphate(ATP)	-2.72947	4.73404e-10
Creatinine	-2.29382	3.27154e-09
Creatine	-2.31638	3.38493e-09
Lumichrome	-1.63358	3.70227e-09
p-Aminobenzoic acid	-0.70796	5.30493e-09
Hypoxanthine	-0.682569	5.78646e-09
Gamma-Aminobutyric acid	-2.16666	7.06269e-09
2'-Deoxycytidine 5'-monophosphate(dCMP)	-1.9897	1.60578e-08
myo-Inositol	-1.75311	2.51224e-08
2-Methylcitric Acid	-2.69589	7.21456e-08
Glutarylcarnitine	-1.64914	1.07447e-07
D-Ribose 5-phosphate	1.81138	2.65305e-07
3-Phosphoglycerate	-3.38582	7.93855e-07
Phosphoenolpyruvic acid	-3.63699	8.27016e-07
Inosine	1.47997	1.00873e-06
2-Phosphoglyceric acid	-3.51158	1.36325e-06
Glucose 1-phosphate	2.05713	1.44225e-06
Kynurenine	3.68851	1.50418e-06
D-2-Hydroxyglutaric acid	1.32808	1.95734e-06
Pantothenic acid(VB5)	-2.19788	2.23392e-06
Thiamine monophosphate	-1.41629	2.37921e-06
Anserine	-2.77095	2.57368e-06
Methyl beta-D-glucopyranoside	1.46917	2.98972e-06
Fructose 6-phosphate	2.44493	3.21871e-06
N-Acetylaspartic acid	-2.34757	3.30382e-06
Mannose 6-phosphate	2.47837	5.14712e-06
Trimethyllysine	-1.9115	5.8942e-06
Glutamine	0.787485	8.79339e-06
4-Trimethylammoniobutanoic acid	0.772178	8.90635e-06
Indoleacetic acid	-1.63151	1.09608e-05
Riboflavin-5′-monophosphate	-1.35959	1.4085e-05
4-Guanidinobutanoic acid	0.764389	1.45142e-05
Xanthurenate	-1.23629	1.46839e-05
Cortisone	-1.62482	1.54468e-05
Phenylacetylglutamine	-3.98147	1.65092e-05
Flavin adenine dinucleotide(FAD)	-1.54016	2.13039e-05
Glucose 6-phosphate （G6P）	2.91776	2.39362e-05
Vitamin B1	-1.68681	2.67786e-05
Carnosine	-1.61454	3.23558e-05
Cytidine 2',3'-cyclic phosphate	-1.27398	3.3689e-05
Hippuric acid	-4.1838	3.60919e-05
Galactose 1-phosphate	2.95767	4.5141e-05
Fructose 1,6-bisphosphate （F1,6BP）	3.60947	4.88742e-05
Tryptophan	-1.59102	4.9229e-05
O-Succinyhomoserine	1.65443	6.10903e-05
3-Dehydroshikimate	1.19541	7.2108e-05
Asymmetric dimethylarginine	-0.944382	7.21974e-05
Proline	-1.20338	7.81481e-05
Glutaric acid	-0.748315	8.19752e-05
3-Hydroxymethylglutaric acid	-0.86939	0.000127151
1-Methylhistidine	-1.30308	0.000142919
Dimethylamine	-1.42303	0.000188737
3-Hydroxyisovaleric acid	-0.949795	0.00025368
Palmitoylcarnitine	0.921958	0.000298817
Histidine	-0.542022	0.000317623
Guanosine	1.9797	0.000368637
Serine	-0.730807	0.00037409
Cystine	1.6104	0.00050402
Aminoadipic acid	2.15307	0.000518228
Guanidoacetic acid	-1.54951	0.000519863
Linoleoyl ethanolamide	-1.98354	0.000524768
Citrulline	-1.30326	0.000543459
Threonine	-0.826063	0.000587123
Aspartic acid	-0.743811	0.000677506
Dodecanoylcarnitine	1.58308	0.000952831
Pentadecanoic acid	-2.14872	0.00101563
Tyrosine	-0.705474	0.00104658
Suberic acid	-0.956435	0.00110918
Methionine	-0.800962	0.00112173
Homoserine	-0.823689	0.00112773
S-Adenosylmethionine	2.34663	0.00113583
Succinic acid	1.62889	0.00129497
3-Methylhistidine	-1.12355	0.00139105
Pyridoxal 5'-phosphate	-0.970892	0.00157179
5-Hydroxylysine	-0.764474	0.00172998
Cysteine	1.16196	0.00185631
N-Acetylasparagine	2.21148	0.00195666
Glutamic acid	0.53676	0.00197309
Uracil 5-carboxylate	-0.656637	0.00236119
Trimethylamine	-0.491955	0.00241503
5'-Methylthioadenosine	1.06777	0.00253282
Hexanoic acid	-0.592411	0.0027973
AICAR	0.525135	0.00282522
Cystathionine	-1.63298	0.00303731
Phenylalanine	-0.536948	0.00350547
Glucosamine 6-phosphate	2.26574	0.00368209
12-hydroxystearic acid	0.745659	0.00377955
Inosine-monophosphate(IMP)	1.5668	0.00380482
Uridine 5'-monophosphate(UMP)	3.74457	0.00413673
N-Formyl-kynurenine	1.46701	0.00414158
11Z-Eicosenoic Acid	1.60937	0.00420739
Valine	-0.616754	0.00420809
Carnitine	0.786197	0.00435894
Vitamin B7	-0.89694	0.00437169
Cytidine monophosphate（CMP)	1.25198	0.00552236
Choline	-0.426974	0.00581707
Guanosine diphosphate(GDP)	0.850559	0.00613357
Erucic Acid	1.95974	0.00638367
Glyceric acid	-1.18652	0.00659041
Homocysteine	-0.513045	0.00742849
Methylsuccinic acid	-0.487816	0.00751689
Histamine	1.30594	0.00843037
Conjugated linoleic acids (CLA)	0.750066	0.00849057
Trimethylamine-N-oxide	-1.88649	0.00941622
10Z,13Z-Nonadecadienoic acid	1.8455	0.0106038
Leucine	-0.475949	0.0106291
Ophthalmic acid	2.79162	0.0109138
Norleucine	-0.564974	0.0109801
Cortisol	0.875442	0.0112518
2,6-Diaminopimelic acid	-0.727557	0.0113948
Alloisoleucine	-0.518015	0.0114099
Glycolithocholic acid-3-Sulfate	-1.09054	0.011587
N-Methylalanine	0.719025	0.0117469
Palmitelaidic acid	0.954515	0.0119202
S-Adenosylhomocysteine	1.02645	0.0124747
Cholesterol sulfate	-1.76883	0.0126709
4Z,7Z,10Z,13Z,16Z-Docosapentaenoic Acid	1.08466	0.0129402
Lignoceric Acid	2.67642	0.013135
Isoleucine	-0.468766	0.0143163
Adenosine-3′,5′-cyclic monophosphate(cAMP)	1.06473	0.0143323
Uracil	-0.466354	0.0150349
Asparagine	-0.736155	0.0150449
Citramalic acid	0.776492	0.0151134
Lysine	-0.506088	0.0156362
Phenol	-1.10781	0.0159966
Xanthine	-0.812501	0.0166031
7Z,10Z,13Z,16Z-Docosatetraenoic acid	1.16879	0.0179366
Palmitoleic Acid	0.993807	0.0182914
Dimethylallyl diphosphate	-0.645441	0.0189178
Isopentenyl pyrophosphate	-0.629876	0.0212205
Uridine diphosphate-N-acetylglucosamine	3.37468	0.0222617
Arachidic Acid	1.42106	0.0238521
Linoelaidic acid	0.691392	0.0239384
Trehalose	3.80645	0.0241513
Malic acid	-0.333385	0.0245011
Acetoin	0.682112	0.0245426
Lactulose	1.32895	0.0254183
Uridine diphosphate-N-acetylgalactosamine	3.45001	0.0255484
10Z-Heptadecenoic acid	1.3982	0.0264186
O-Phosphoethanolamine	-0.362693	0.0264494
Methylmalonic acid	1.16849	0.0268728
Anandamide	-3.15204	0.0283358
Nicotinamide	-0.316059	0.0290331
N-Acetylneuraminic acid	1.59185	0.0294237
Indoxyl sulfate	-1.43505	0.0312241
10Z-Nonadecaenoic acid	1.2932	0.0312974
Adenosine monophosphate （AMP）	2.00396	0.0330294
Lactate	0.2781	0.0339581
Alpha-aminobutyric acid	-0.495456	0.0344191
Sabinic acid	-0.264756	0.0354241
4Z,7Z,10Z,13Z,16Z,19Z-Docosahexaenoic Acid (DHA)	-0.710531	0.0374177
Acetylcarnitine	0.74495	0.0387891
Linoleic acid	0.649577	0.0395126
Adipic acid	-2.1473	0.0399207
Cytidine	-0.793441	0.041305
N-Methyl-aspartic acid	-0.612411	0.0446525
Methylglutaric acid	-2.07357	0.0456728

## Sheet: early diff metabolites
Name	log2(FC)	pvalue
Trehalose	4.5065	2.34e-10
D-2-Hydroxyglutaric acid	1.6185	4.73e-10
Vitamin B2	-1.6252	2.99e-09
Lumichrome	-1.3741	3.14e-09
Glucuronic acid	-2.0312	4.02e-09
Kynurenine	4.2771	5.19e-09
1-Methyladenosine	-1.7603	6.9e-09
Carnosine	-2.7452	7.45e-09
N6-methyladenosine	-1.73	8.49e-09
myo-Inositol	-1.7779	1.05e-08
Anserine	-3.0927	3.81e-08
Phenylacetylglutamine	-2.2399	3.84e-08
2-Methylcitric Acid	-1.8112	4.48e-08
Galacturonic acid	-1.7816	5.86e-08
N-Acetylaspartic acid	-2.5525	6.63e-08
Erucic Acid	2.101	8.11e-08
Lactulose	1.5968	1.83e-07
Gamma-Aminobutyric acid	-1.5468	2.41e-07
Fructose 6-phosphate	2.7251	2.55e-07
11Z-Eicosenoic Acid	1.6943	3.89e-07
Creatine	-1.2787	4.31e-07
Mannose 6-phosphate	2.6053	5.44e-07
Fructose 1,6-bisphosphate	3.5918	6.22e-07
Creatinine	-1.2348	6.35e-07
Palmitoylcarnitine	1.6299	8.87e-07
Glucose 1-phosphate	2.1015	1.07e-06
Phosphoenolpyruvic acid	-3.0578	1.75e-06
Allantoin	-1.5178	2.62e-06
Anandamide	-1.4717	2.72e-06
Dodecanoylcarnitine	1.4638	3.76e-06
Adenosine-5-triphosphate	-2.2344	7.72e-06
7Z,10Z,13Z,16Z-Docosatetraenoic acid	1.5596	7.76e-06
D-Ribose 5-phosphate	2.1111	1.11e-05
Guanosine	2.3798	1.34e-05
Methylglutaric acid	-1.7607	1.54e-05
Adipic acid	-1.7476	1.65e-05
Tryptophan	-1.6528	1.97e-05
Arachidic Acid	1.295	2.28e-05
Lignoceric Acid	2.1397	3.4e-05
2-Phosphoglyceric acid	-3.2252	3.48e-05
10Z,13Z-Nonadecadienoic acid	1.474	3.81e-05
Guanidoacetic acid	-1.9951	3.81e-05
Flavin adenine dinucleotide	-1.8172	3.89e-05
3-Phosphoglycerate	-3.1359	4.18e-05
Xanthurenate	-1.1357	5.38e-05
Pantothenic acid	-2.1459	5.96e-05
Glucose 6-phosphate	2.6701	8.71e-05
Trimethyllysine	-1.2956	9.37e-05
Succinic acid	2.3867	0.00011188
Cystine	1.8041	0.0001236
Glutamine	1.0741	0.00015462
N-Formyl-kynurenine	2.7231	0.00017672
Cysteine	1.4108	0.000183
Histamine	2.8431	0.00023383
N-Methylalanine	1.2333	0.00025005
Glutarylcarnitine	-1.0232	0.00030327
Vitamin B1	-1.4405	0.00032272
Dimethylamine	-1.2163	0.00042945
4Z,7Z,10Z,13Z,16Z-Docosapentaenoic Acid	1.0829	0.00047673
Riboflavin-5-monophosphate	-1.187	0.00054193
2-Deoxycytidine 5-monophosphate	-1.453	0.00055407
Cortisone	-1.2792	0.00065163
Hippuric acid	-2.6948	0.0010776
Aminoadipic acid	2.0612	0.0012179
Galactose 1-phosphate	2.8248	0.0017083
Cholesterol sulfate	-1.1264	0.002417
Uridine 5-monophosphate	2.8721	0.0026879
Glucosamine 6-phosphate	1.6916	0.0031444
Thiamine monophosphate	-1.1366	0.0034232
Cystathionine	-1.31	0.0040721
Ophthalmic acid	3.6371	0.0048317
N-Acetylneuraminic acid	1.7376	0.0048404
N-Acetylasparagine	2.3041	0.0080187
Methylmalonic acid	1.9875	0.012388
Methyl beta-D-glucopyranoside	1.6349	0.013807
Inosine	1.6113	0.016639
S-Adenosylmethionine	2.1343	0.017994
5-Methylthioadenosine	1.3049	0.032808
Pyridoxal 5-phosphate	-1.0612	0.039512

## Sheet: advanced diff metabolites
Name	log2(FC)	pvalue
Glucuronic acid	-2.5182	7.5342e-11
Galacturonic acid	-2.3439	7.5342e-11
Phenylacetylglutamine	-3.7279	2.5444e-09
Anserine	-3.3217	3.7139e-08
Vitamin B2	-1.839	7.9591e-08
Trimethyllysine	-1.846	9.6443e-08
Glucosamine 6-phosphate	3.6195	2.0511e-07
Creatine	-1.8035	3.0605e-07
Creatinine	-1.7939	3.0605e-07
Guanidoacetic acid	-3.2807	6.3806e-07
Trehalose	3.9197	7.1997e-07
2-Methylcitric Acid	-2.29	7.1997e-07
Dodecanoylcarnitine	2.0251	1.5609e-06
Lumichrome	-1.4092	3.0158e-06
Glucose 1-phosphate	2.4173	3.0204e-06
Asymmetric dimethylarginine	-1.0389	3.7146e-06
Glutarylcarnitine	-1.6514	4.9198e-06
Gamma-Aminobutyric acid	-1.7505	1.4535e-05
Adenosine-5-triphosphate	-3.3346	1.6256e-05
1-Methyladenosine	-1.3178	1.6256e-05
Mannose 6-phosphate	2.7156	1.7053e-05
N6-methyladenosine	-1.2643	1.7595e-05
Fructose 6-phosphate	2.5396	1.7806e-05
Dimethylamine	-2.1755	1.9878e-05
Anandamide	-1.8943	2.4847e-05
Vitamin B7	-1.5244	6.3828e-05
Pentadecanoic acid	-2.3389	7.9749e-05
2-Phosphoglyceric acid	-2.9005	0.00028044
Fructose 1,6-bisphosphate	3.857	0.00036136
Hippuric acid	-3.8157	0.00036457
Carnosine	-1.8614	0.00039509
Linoleoyl ethanolamide	-1.0591	0.00040901
2-Deoxycytidine 5-monophosphate	-2.1674	0.0004879
D-Ribose 5-phosphate	1.6637	0.00053092
Thiamine monophosphate	-1.1443	0.00063273
Adipic acid	-2.1218	0.00089953
D-2-Hydroxyglutaric acid	1.2416	0.00090428
Methylglutaric acid	-2.1049	0.00095158
7Z,10Z,13Z,16Z-Docosatetraenoic acid	1.0976	0.0010144
Galactose 1-phosphate	3.827	0.0010201
myo-Inositol	-1.0128	0.0010201
Glutamine	1.2991	0.0011435
3-Phosphoglycerate	-2.8669	0.0011889
Proline	-1.0504	0.0012602
Glucose 6-phosphate	3.6302	0.0018425
Riboflavin-5-monophosphate	-1.6174	0.0019851
Cytidine monophosphate	2.0225	0.0025601
Ophthalmic acid	3.8701	0.0028167
Phosphoenolpyruvic acid	-2.131	0.003407
Flavin adenine dinucleotide	-1.7041	0.0037045
Cortisone	-1.3117	0.0037173
Lignoceric Acid	2.3693	0.0040887
Guanosine	1.4765	0.0046724
Histamine	2.3406	0.0069699
12-hydroxystearic acid	1.3346	0.010761
Inosine	1.2716	0.010761
Pantothenic acid	-2.4436	0.010911
Vitamin B1	-1.8506	0.016126
N-Acetylaspartic acid	-1.2096	0.018001
Kynurenine	2.9756	0.020239
N-Acetylneuraminic acid	1.9671	0.022001
S-Adenosylmethionine	2.5058	0.026743
Methyl beta-D-glucopyranoside	1.0729	0.031163
Citramalic acid	1.3049	0.045992
