# Supplementary material for: Identification of metabolic dysregulation and biomarkers for clear cell renal cell carcinoma
Source: Clin Transl Med. 2024 Dec 26;14(12):e70142. doi: 10.1002/ctm2.70142 (PMC11670740; doi:10.1002/ctm2.70142)
Supplement: Supplementary file 6 — TABLE S4 Intersected KEGG pathways selected by comparing results from each tumour stage. [file CTM2-14-e70142-s003.docx]

## Sheet: early stage kegg
id	num	pvalue	per	ratio	class	ID	Descrption	Pvalue	Qvalue	Up	Down	fg_num	bg_num
Sulfur relay system	3	0.0400552	5.66	0.75	Genetic Information Processing	ko04122	Sulfur relay system	0.0400552	0.813386	1	2	3	4
African trypanosomiasis	2	0.0532499	3.774	1	Human Diseases	ko05143	African trypanosomiasis	0.0532499	0.813386	1	1	2	2
Alanine, aspartate and glutamate metabolism	5	0.0832522	9.434	0.455	Metabolism	ko00250	Alanine, aspartate and glutamate metabolism	0.0832522	0.813386	2	3	5	11
Starch and sucrose metabolism	3	0.0836153	5.66	0.6	Metabolism	ko00500	Starch and sucrose metabolism	0.0836153	0.813386	0	3	3	5
Galactose metabolism	4	0.0872176	7.547	0.5	Metabolism	ko00052	Galactose metabolism	0.0872176	0.813386	1	3	4	8
Amino sugar and nucleotide sugar metabolism	5	0.117663	9.434	0.417	Metabolism	ko00520	Amino sugar and nucleotide sugar metabolism	0.117663	0.813386	1	4	5	12
Tryptophan metabolism	4	0.13019	7.547	0.444	Metabolism	ko00380	Tryptophan metabolism	0.13019	0.813386	2	2	4	9
Steroid hormone biosynthesis	2	0.135716	3.774	0.667	Metabolism	ko00140	Steroid hormone biosynthesis	0.135716	0.813386	2	0	2	3
Penicillin and cephalosporin biosynthesis	2	0.135716	3.774	0.667	Metabolism	ko00311	Penicillin and cephalosporin biosynthesis	0.135716	0.813386	0	2	2	3
Phosphonate and phosphinate metabolism	2	0.135716	3.774	0.667	Metabolism	ko00440	Phosphonate and phosphinate metabolism	0.135716	0.813386	1	1	2	3
Inositol phosphate metabolism	2	0.135716	3.774	0.667	Metabolism	ko00562	Inositol phosphate metabolism	0.135716	0.813386	2	0	2	3
Vitamin B6 metabolism	2	0.135716	3.774	0.667	Metabolism	ko00750	Vitamin B6 metabolism	0.135716	0.813386	0	2	2	3
Axon regeneration	2	0.135716	3.774	0.667	Organismal Systems	ko04361	Axon regeneration	0.135716	0.813386	2	0	2	3
Thiamine metabolism	3	0.139937	5.66	0.5	Metabolism	ko00730	Thiamine metabolism	0.139937	0.813386	2	1	3	6
Ferroptosis	3	0.139937	5.66	0.5	Cellular Processes	ko04216	Ferroptosis	0.139937	0.813386	0	3	3	6
GABAergic synapse	3	0.139937	5.66	0.5	Organismal Systems	ko04727	GABAergic synapse	0.139937	0.813386	1	2	3	6
Glucagon signaling pathway	4	0.180227	7.547	0.4	Organismal Systems	ko04922	Glucagon signaling pathway	0.180227	0.831478	1	3	4	10

## Sheet: advanced stage kegg
id	num	pvalue	per	ratio	class	ID	Descrption	Pvalue	Qvalue	Up	Down	fg_num	bg_num
Arginine and proline metabolism	6	0.0231177	14.634	0.429	Metabolism	ko00330	Arginine and proline metabolism	0.0231177	0.758998	5	1	6	14
Galactose metabolism	4	0.0367707	9.756	0.5	Metabolism	ko00052	Galactose metabolism	0.0367707	0.758998	1	3	4	8
Starch and sucrose metabolism	3	0.041744	7.317	0.6	Metabolism	ko00500	Starch and sucrose metabolism	0.041744	0.758998	0	3	3	5
Amino sugar and nucleotide sugar metabolism	5	0.0440939	12.195	0.417	Metabolism	ko00520	Amino sugar and nucleotide sugar metabolism	0.0440939	0.758998	1	4	5	12
Phosphonate and phosphinate metabolism	2	0.0841252	4.878	0.667	Metabolism	ko00440	Phosphonate and phosphinate metabolism	0.0841252	0.758998	1	1	2	3
Inositol phosphate metabolism	2	0.0841252	4.878	0.667	Metabolism	ko00562	Inositol phosphate metabolism	0.0841252	0.758998	2	0	2	3
Vitamin B6 metabolism	2	0.0841252	4.878	0.667	Metabolism	ko00750	Vitamin B6 metabolism	0.0841252	0.758998	0	2	2	3
Alanine, aspartate and glutamate metabolism	4	0.114189	9.756	0.364	Metabolism	ko00250	Alanine, aspartate and glutamate metabolism	0.114189	0.758998	2	2	4	11
Glycolysis / Gluconeogenesis	2	0.149148	4.878	0.5	Metabolism	ko00010	Glycolysis / Gluconeogenesis	0.149148	0.758998	1	1	2	4
Pentose and glucuronate interconversions	2	0.149148	4.878	0.5	Metabolism	ko00040	Pentose and glucuronate interconversions	0.149148	0.758998	1	1	2	4
Sulfur relay system	2	0.149148	4.878	0.5	Genetic Information Processing	ko04122	Sulfur relay system	0.149148	0.758998	1	1	2	4
ABC transporters	10	0.168783	24.39	0.244	Environmental Information Processing	ko02010	ABC transporters	0.168783	0.758998	5	5	10	41
Polyketide sugar unit biosynthesis	1	0.179825	2.439	1	Metabolism	ko00523	Polyketide sugar unit biosynthesis	0.179825	0.758998	0	1	1	1
Phosphatidylinositol signaling system	1	0.179825	2.439	1	Environmental Information Processing	ko04070	Phosphatidylinositol signaling system	0.179825	0.758998	1	0	1	1
GnRH secretion	1	0.179825	2.439	1	Organismal Systems	ko04929	GnRH secretion	0.179825	0.758998	1	0	1	1
Asthma	1	0.179825	2.439	1	Human Diseases	ko05310	Asthma	0.179825	0.758998	0	1	1	1

## Sheet: intersected kegg
kegg pathways
Galactose metabolism
Starch and sucrose metabolism
Amino sugar and nucleotide sugar metabolism
Phosphonate and phosphinate metabolism
Inositol phosphate metabolism
Vitamin B6 metabolism
Alanine, aspartate and glutamate metabolism
Sulfur relay system
