# Supplementary material for: Identification of metabolic dysregulation and biomarkers for clear cell renal cell carcinoma
Source: Clin Transl Med. 2024 Dec 26;14(12):e70142. doi: 10.1002/ctm2.70142 (PMC11670740; doi:10.1002/ctm2.70142)
Supplement: Supplementary file 7 — TABLE S5 The AUC value of the top 10 metabolites in each tumour stage. [file CTM2-14-e70142-s005.docx]

## Sheet: all cohort
name	AUC
1-Methyladenosine	0.917
2-Methylcitric Acid	0.949
Adenosine-5-triphosphate	0.931
Allantoin	0.937
Carnosine	0.937
Creatine	0.932
Glucuronic acid	0.97
Phenylacetylglutamine	0.956
Trehalose	0.963
Vitamin B2	0.959

## Sheet: early cohort
name	AUC
1-Methyladenosine	0.946
2-Methylcitric Acid	0.968
Carnosine	0.996
Creatine	0.968
Creatinine	0.968
Flavin adenine dinucleotide	0.97
myo-Inositol	0.998
N-Acetylaspartic acid	0.966
Pantothenic acid	0.983
Vitamin B2	0.981

## Sheet: advanced cohort
name	AUC
1-Methyladenosine	0.94
Anserine	0.998
Asymmetric dimethylarginine	0.994
Galacturonic acid	0.991
Glucuronic acid	0.987
Lumichrome	0.951
Pantothenic acid	0.92
Thiamine monophosphate	0.948
Trimethyllysine	0.978
Vitamin B2	0.994
